# Supplementary material for: An Overview of Long-Acting GnRH Agonists in Premenopausal Breast Cancer Patients: Survivorship Challenges and Management
Source: Curr Oncol. 2024 Jul 25;31(8):4209–24. doi: 10.3390/curroncol31080314 (PMC11352532; doi:10.3390/curroncol31080314)
Supplement: Supplementary file 1 [file curroncol-31-00314-s001.zip]

Archive with 1 entries (1 files):
- curroncol-3062301-supplementary.pdf
